# Supplementary material for: Development of a Multidisciplinary Aerodigestive Program: An Institutional Experience
Source: Children (Basel). 2021 Jun 23;8(7):535. doi: 10.3390/children8070535 (PMC8307318; doi:10.3390/children8070535)
Supplement: Supplementary file 1 [file children-08-00535-s001.zip]

Archive with 1 entries (1 files):
- children-1271432-supplementary.pdf
